# Supplementary material for: Dynamics of Actin Cytoskeleton and Their Signaling Pathways during Cellular Wound Repair
Source: Cells. 2022 Oct 9;11(19):3166. doi: 10.3390/cells11193166 (PMC9564287; doi:10.3390/cells11193166)
Supplement: Supplementary file 1 [file cells-11-03166-s001.zip]

Archive with 2 entries (2 files):
- Supplementary Table S1.pdf
- Supplementray Figures.pdf
